# Supplementary material for: The Impact of Synbiotics on the Bacterial Flora During the Course of Chronic Sinusitis
Source: Medicina (Kaunas). 2025 Jul 20;61(7):1306. doi: 10.3390/medicina61071306 (PMC12300272; doi:10.3390/medicina61071306)
Supplement: Supplementary file 1 [file medicina-61-01306-s001.zip]

Archive with 1 entries (1 files):
- medicina-3756485-supplementary.pdf
